# Supplementary material for: Selection of Filtering and Image Texture Analysis in the Radiographic Images Processing of Horses’ Incisor Teeth Affected by the EOTRH Syndrome
Source: Sensors (Basel). 2022 Apr 11;22(8):2920. doi: 10.3390/s22082920 (PMC9030967; doi:10.3390/s22082920)
Supplement: Supplementary file 1 [file sensors-22-02920-s001.zip]

Archive with 1 entries (1 files):
- sensors-1639735-supplementary.pdf
